# Supplementary material for: Creating Chemiluminescence Signature Arrays Coupled with Machine Learning for Alzheimer’s Disease Serum Diagnosis
Source: Research (Wash D C). 2025 May 12;8:0653. doi: 10.34133/research.0653 (PMC12067928; doi:10.34133/research.0653)
Supplement: Supplementary 1 — Figs. S1 to S9 Tables S1 and S2 [file research.0653.f1.zip]

Archive with 12 entries (12 files):
- Fig SI AD MCI-AD.pdf
- SI Fig 1.pdf
- SI Fig 2.pdf
- SI Fig 3.pdf
- SI Fig 4.pdf
- SI Fig 6.pdf
- SI Fig. AD MS DB RA top12.pdf
- SI Fig. HC top12.pdf
- SI Fig. QDA MS DB RA.pdf
- SI Table1.pdf
- SI Table2.pdf
- Supplementary Information.docx
